# Supplementary material for: Unique Gene Expression Profile of the Proliferating Xenopus Tadpole Tail Blastema Cells Deciphered by RNA-Sequencing Analysis
Source: PLoS One. 2015 Mar 16;10(3):e0111655. doi: 10.1371/journal.pone.0111655 (PMC4361676; doi:10.1371/journal.pone.0111655)
Supplement: S1 File — (ZIP) [file pone.0111655.s004.zip]

Archive with 1 entries (1 files):
- S1_File.gtf
