# Supplementary material for: Unique Gene Expression Profile of the Proliferating Xenopus Tadpole Tail Blastema Cells Deciphered by RNA-Sequencing Analysis
Source: PLoS One. 2015 Mar 16;10(3):e0111655. doi: 10.1371/journal.pone.0111655 (PMC4361676; doi:10.1371/journal.pone.0111655)
Supplement: S1 File — (ZIP) [file pone.0111655.s004.zip › S1_File.gtf]

Scaffold132883	Cufflinks	exon	477482	477910	.	+	.	gene_id "XLOC_027290"; transcript_id "TCONS_00034535"; exon_number "1"; gene_name "Xelaev13006296m.g"; oId "CUFF.28430.1"; nearest_ref "PAC:28275594"; class_code "x"; tss_id "TSS31270"; product_name "interleukin 11";
Scaffold132883	Cufflinks	exon	494505	494650	.	+	.	gene_id "XLOC_027290"; transcript_id "TCONS_00034535"; exon_number "2"; gene_name "Xelaev13006296m.g"; oId "CUFF.28430.1"; nearest_ref "PAC:28275594"; class_code "x"; tss_id "TSS31270"; product_name "interleukin 11";
Scaffold132883	Cufflinks	exon	496176	496262	.	+	.	gene_id "XLOC_027290"; transcript_id "TCONS_00034535"; exon_number "3"; gene_name "Xelaev13006296m.g"; oId "CUFF.28430.1"; nearest_ref "PAC:28275594"; class_code "x"; tss_id "TSS31270"; product_name "interleukin 11";
Scaffold132883	Cufflinks	exon	499713	499871	.	+	.	gene_id "XLOC_027290"; transcript_id "TCONS_00034535"; exon_number "4"; gene_name "Xelaev13006296m.g"; oId "CUFF.28430.1"; nearest_ref "PAC:28275594"; class_code "x"; tss_id "TSS31270"; product_name "interleukin 11";
Scaffold132883	Cufflinks	exon	500626	505145	.	+	.	gene_id "XLOC_027290"; transcript_id "TCONS_00034535"; exon_number "5"; gene_name "Xelaev13006296m.g"; oId "CUFF.28430.1"; nearest_ref "PAC:28275594"; class_code "x"; tss_id "TSS31270"; product_name "interleukin 11";
Scaffold132883	Cufflinks	exon	505399	505933	.	+	.	gene_id "XLOC_027290"; transcript_id "TCONS_00034535"; exon_number "6"; gene_name "Xelaev13006296m.g"; oId "CUFF.28430.1"; nearest_ref "PAC:28275594"; class_code "x"; tss_id "TSS31270"; product_name "interleukin 11";
Scaffold132883	Cufflinks	exon	477511	477910	.	+	.	gene_id "XLOC_027290"; transcript_id "TCONS_00034536"; exon_number "1"; gene_name "Xelaev13006296m.g"; oId "CUFF.28430.2"; nearest_ref "PAC:28275594"; class_code "x"; tss_id "TSS31270"; product_name "interleukin 11";
Scaffold132883	Cufflinks	exon	494505	494650	.	+	.	gene_id "XLOC_027290"; transcript_id "TCONS_00034536"; exon_number "2"; gene_name "Xelaev13006296m.g"; oId "CUFF.28430.2"; nearest_ref "PAC:28275594"; class_code "x"; tss_id "TSS31270"; product_name "interleukin 11";
Scaffold132883	Cufflinks	exon	496176	496262	.	+	.	gene_id "XLOC_027290"; transcript_id "TCONS_00034536"; exon_number "3"; gene_name "Xelaev13006296m.g"; oId "CUFF.28430.2"; nearest_ref "PAC:28275594"; class_code "x"; tss_id "TSS31270"; product_name "interleukin 11";
Scaffold132883	Cufflinks	exon	499713	499871	.	+	.	gene_id "XLOC_027290"; transcript_id "TCONS_00034536"; exon_number "4"; gene_name "Xelaev13006296m.g"; oId "CUFF.28430.2"; nearest_ref "PAC:28275594"; class_code "x"; tss_id "TSS31270"; product_name "interleukin 11";
Scaffold132883	Cufflinks	exon	500626	505354	.	+	.	gene_id "XLOC_027290"; transcript_id "TCONS_00034536"; exon_number "5"; gene_name "Xelaev13006296m.g"; oId "CUFF.28430.2"; nearest_ref "PAC:28275594"; class_code "x"; tss_id "TSS31270"; product_name "interleukin 11";
Scaffold1694	Cufflinks	exon	3355295	3355755	.	+	.	gene_id "XLOC_055878"; transcript_id "TCONS_00070412"; exon_number "1"; gene_name "Xelaev13012750m.g"; oId "PAC:28305427"; nearest_ref "PAC:28305427"; class_code "="; tss_id "TSS63843"; product_name "keratin 18";
Scaffold1694	Cufflinks	exon	3356241	3356323	.	+	.	gene_id "XLOC_055878"; transcript_id "TCONS_00070412"; exon_number "2"; gene_name "Xelaev13012750m.g"; oId "PAC:28305427"; nearest_ref "PAC:28305427"; class_code "="; tss_id "TSS63843"; product_name "keratin 18";
Scaffold1694	Cufflinks	exon	3356615	3356771	.	+	.	gene_id "XLOC_055878"; transcript_id "TCONS_00070412"; exon_number "3"; gene_name "Xelaev13012750m.g"; oId "PAC:28305427"; nearest_ref "PAC:28305427"; class_code "="; tss_id "TSS63843"; product_name "keratin 18";
Scaffold1694	Cufflinks	exon	3357286	3357450	.	+	.	gene_id "XLOC_055878"; transcript_id "TCONS_00070412"; exon_number "4"; gene_name "Xelaev13012750m.g"; oId "PAC:28305427"; nearest_ref "PAC:28305427"; class_code "="; tss_id "TSS63843"; product_name "keratin 18";
Scaffold1694	Cufflinks	exon	3357565	3357690	.	+	.	gene_id "XLOC_055878"; transcript_id "TCONS_00070412"; exon_number "5"; gene_name "Xelaev13012750m.g"; oId "PAC:28305427"; nearest_ref "PAC:28305427"; class_code "="; tss_id "TSS63843"; product_name "keratin 18";
Scaffold1694	Cufflinks	exon	3357782	3358002	.	+	.	gene_id "XLOC_055878"; transcript_id "TCONS_00070412"; exon_number "6"; gene_name "Xelaev13012750m.g"; oId "PAC:28305427"; nearest_ref "PAC:28305427"; class_code "="; tss_id "TSS63843"; product_name "keratin 18";
Scaffold1694	Cufflinks	exon	3358756	3358948	.	+	.	gene_id "XLOC_055878"; transcript_id "TCONS_00070412"; exon_number "7"; gene_name "Xelaev13012750m.g"; oId "PAC:28305427"; nearest_ref "PAC:28305427"; class_code "="; tss_id "TSS63843"; product_name "keratin 18";
Scaffold11051	Cufflinks	exon	596622	596996	.	+	.	gene_id "XLOC_008524"; transcript_id "TCONS_00010694"; exon_number "1"; gene_name "Xelaev13001916m.g"; oId "CUFF.8787.1"; nearest_ref "PAC:28312380"; class_code "j"; tss_id "TSS9725"; product_name "brevican";
Scaffold11051	Cufflinks	exon	615810	615894	.	+	.	gene_id "XLOC_008524"; transcript_id "TCONS_00010694"; exon_number "2"; gene_name "Xelaev13001916m.g"; oId "CUFF.8787.1"; nearest_ref "PAC:28312380"; class_code "j"; tss_id "TSS9725"; product_name "brevican";
Scaffold11051	Cufflinks	exon	616372	616758	.	+	.	gene_id "XLOC_008524"; transcript_id "TCONS_00010694"; exon_number "3"; gene_name "Xelaev13001916m.g"; oId "CUFF.8787.1"; nearest_ref "PAC:28312380"; class_code "j"; tss_id "TSS9725"; product_name "brevican";
Scaffold11051	Cufflinks	exon	617340	617514	.	+	.	gene_id "XLOC_008524"; transcript_id "TCONS_00010694"; exon_number "4"; gene_name "Xelaev13001916m.g"; oId "CUFF.8787.1"; nearest_ref "PAC:28312380"; class_code "j"; tss_id "TSS9725"; product_name "brevican";
Scaffold11051	Cufflinks	exon	617702	617829	.	+	.	gene_id "XLOC_008524"; transcript_id "TCONS_00010694"; exon_number "5"; gene_name "Xelaev13001916m.g"; oId "CUFF.8787.1"; nearest_ref "PAC:28312380"; class_code "j"; tss_id "TSS9725"; product_name "brevican";
Scaffold11051	Cufflinks	exon	619459	619752	.	+	.	gene_id "XLOC_008524"; transcript_id "TCONS_00010694"; exon_number "6"; gene_name "Xelaev13001916m.g"; oId "CUFF.8787.1"; nearest_ref "PAC:28312380"; class_code "j"; tss_id "TSS9725"; product_name "brevican";
Scaffold11051	Cufflinks	exon	619921	620304	.	+	.	gene_id "XLOC_008524"; transcript_id "TCONS_00010694"; exon_number "7"; gene_name "Xelaev13001916m.g"; oId "CUFF.8787.1"; nearest_ref "PAC:28312380"; class_code "j"; tss_id "TSS9725"; product_name "brevican";
Scaffold11051	Cufflinks	exon	620809	622122	.	+	.	gene_id "XLOC_008524"; transcript_id "TCONS_00010694"; exon_number "8"; gene_name "Xelaev13001916m.g"; oId "CUFF.8787.1"; nearest_ref "PAC:28312380"; class_code "j"; tss_id "TSS9725"; product_name "brevican";
Scaffold11051	Cufflinks	exon	624904	625014	.	+	.	gene_id "XLOC_008524"; transcript_id "TCONS_00010694"; exon_number "9"; gene_name "Xelaev13001916m.g"; oId "CUFF.8787.1"; nearest_ref "PAC:28312380"; class_code "j"; tss_id "TSS9725"; product_name "brevican";
Scaffold11051	Cufflinks	exon	626496	626654	.	+	.	gene_id "XLOC_008524"; transcript_id "TCONS_00010694"; exon_number "10"; gene_name "Xelaev13001916m.g"; oId "CUFF.8787.1"; nearest_ref "PAC:28312380"; class_code "j"; tss_id "TSS9725"; product_name "brevican";
Scaffold11051	Cufflinks	exon	628844	628926	.	+	.	gene_id "XLOC_008524"; transcript_id "TCONS_00010694"; exon_number "11"; gene_name "Xelaev13001916m.g"; oId "CUFF.8787.1"; nearest_ref "PAC:28312380"; class_code "j"; tss_id "TSS9725"; product_name "brevican";
Scaffold11051	Cufflinks	exon	629129	629273	.	+	.	gene_id "XLOC_008524"; transcript_id "TCONS_00010694"; exon_number "12"; gene_name "Xelaev13001916m.g"; oId "CUFF.8787.1"; nearest_ref "PAC:28312380"; class_code "j"; tss_id "TSS9725"; product_name "brevican";
Scaffold11051	Cufflinks	exon	631043	631225	.	+	.	gene_id "XLOC_008524"; transcript_id "TCONS_00010694"; exon_number "13"; gene_name "Xelaev13001916m.g"; oId "CUFF.8787.1"; nearest_ref "PAC:28312380"; class_code "j"; tss_id "TSS9725"; product_name "brevican";
Scaffold11051	Cufflinks	exon	631410	632032	.	+	.	gene_id "XLOC_008524"; transcript_id "TCONS_00010694"; exon_number "14"; gene_name "Xelaev13001916m.g"; oId "CUFF.8787.1"; nearest_ref "PAC:28312380"; class_code "j"; tss_id "TSS9725"; product_name "brevican";
Scaffold11051	Cufflinks	exon	615816	615894	.	+	.	gene_id "XLOC_008524"; transcript_id "TCONS_00010695"; exon_number "1"; gene_name "Xelaev13001916m.g"; oId "PAC:28312380"; contained_in "TCONS_00010694"; nearest_ref "PAC:28312380"; class_code "="; tss_id "TSS9726"; product_name "brevican";
Scaffold11051	Cufflinks	exon	616372	616758	.	+	.	gene_id "XLOC_008524"; transcript_id "TCONS_00010695"; exon_number "2"; gene_name "Xelaev13001916m.g"; oId "PAC:28312380"; contained_in "TCONS_00010694"; nearest_ref "PAC:28312380"; class_code "="; tss_id "TSS9726"; product_name "brevican";
Scaffold11051	Cufflinks	exon	617340	617514	.	+	.	gene_id "XLOC_008524"; transcript_id "TCONS_00010695"; exon_number "3"; gene_name "Xelaev13001916m.g"; oId "PAC:28312380"; contained_in "TCONS_00010694"; nearest_ref "PAC:28312380"; class_code "="; tss_id "TSS9726"; product_name "brevican";
Scaffold11051	Cufflinks	exon	617702	617829	.	+	.	gene_id "XLOC_008524"; transcript_id "TCONS_00010695"; exon_number "4"; gene_name "Xelaev13001916m.g"; oId "PAC:28312380"; contained_in "TCONS_00010694"; nearest_ref "PAC:28312380"; class_code "="; tss_id "TSS9726"; product_name "brevican";
Scaffold11051	Cufflinks	exon	619459	619752	.	+	.	gene_id "XLOC_008524"; transcript_id "TCONS_00010695"; exon_number "5"; gene_name "Xelaev13001916m.g"; oId "PAC:28312380"; contained_in "TCONS_00010694"; nearest_ref "PAC:28312380"; class_code "="; tss_id "TSS9726"; product_name "brevican";
Scaffold11051	Cufflinks	exon	619921	620304	.	+	.	gene_id "XLOC_008524"; transcript_id "TCONS_00010695"; exon_number "6"; gene_name "Xelaev13001916m.g"; oId "PAC:28312380"; contained_in "TCONS_00010694"; nearest_ref "PAC:28312380"; class_code "="; tss_id "TSS9726"; product_name "brevican";
Scaffold11051	Cufflinks	exon	620809	622122	.	+	.	gene_id "XLOC_008524"; transcript_id "TCONS_00010695"; exon_number "7"; gene_name "Xelaev13001916m.g"; oId "PAC:28312380"; contained_in "TCONS_00010694"; nearest_ref "PAC:28312380"; class_code "="; tss_id "TSS9726"; product_name "brevican";
Scaffold11051	Cufflinks	exon	624904	625014	.	+	.	gene_id "XLOC_008524"; transcript_id "TCONS_00010695"; exon_number "8"; gene_name "Xelaev13001916m.g"; oId "PAC:28312380"; contained_in "TCONS_00010694"; nearest_ref "PAC:28312380"; class_code "="; tss_id "TSS9726"; product_name "brevican";
Scaffold11051	Cufflinks	exon	626496	626654	.	+	.	gene_id "XLOC_008524"; transcript_id "TCONS_00010695"; exon_number "9"; gene_name "Xelaev13001916m.g"; oId "PAC:28312380"; contained_in "TCONS_00010694"; nearest_ref "PAC:28312380"; class_code "="; tss_id "TSS9726"; product_name "brevican";
Scaffold11051	Cufflinks	exon	628844	628926	.	+	.	gene_id "XLOC_008524"; transcript_id "TCONS_00010695"; exon_number "10"; gene_name "Xelaev13001916m.g"; oId "PAC:28312380"; contained_in "TCONS_00010694"; nearest_ref "PAC:28312380"; class_code "="; tss_id "TSS9726"; product_name "brevican";
Scaffold11051	Cufflinks	exon	629129	629273	.	+	.	gene_id "XLOC_008524"; transcript_id "TCONS_00010695"; exon_number "11"; gene_name "Xelaev13001916m.g"; oId "PAC:28312380"; contained_in "TCONS_00010694"; nearest_ref "PAC:28312380"; class_code "="; tss_id "TSS9726"; product_name "brevican";
Scaffold11051	Cufflinks	exon	631043	631224	.	+	.	gene_id "XLOC_008524"; transcript_id "TCONS_00010695"; exon_number "12"; gene_name "Xelaev13001916m.g"; oId "PAC:28312380"; contained_in "TCONS_00010694"; nearest_ref "PAC:28312380"; class_code "="; tss_id "TSS9726"; product_name "brevican";
Scaffold14248	Cufflinks	exon	3372250	3373275	.	+	.	gene_id "XLOC_034960"; transcript_id "TCONS_00044188"; exon_number "1"; gene_name "Xelaev13008032m.g"; oId "CUFF.36656.1"; nearest_ref "PAC:28284377"; class_code "j"; tss_id "TSS40043"; product_name "chromosome segregation 1-like ";
Scaffold14248	Cufflinks	exon	3375567	3375607	.	+	.	gene_id "XLOC_034960"; transcript_id "TCONS_00044188"; exon_number "2"; gene_name "Xelaev13008032m.g"; oId "CUFF.36656.1"; nearest_ref "PAC:28284377"; class_code "j"; tss_id "TSS40043"; product_name "chromosome segregation 1-like ";
Scaffold14248	Cufflinks	exon	3378613	3378708	.	+	.	gene_id "XLOC_034960"; transcript_id "TCONS_00044188"; exon_number "3"; gene_name "Xelaev13008032m.g"; oId "CUFF.36656.1"; nearest_ref "PAC:28284377"; class_code "j"; tss_id "TSS40043"; product_name "chromosome segregation 1-like ";
Scaffold14248	Cufflinks	exon	3381882	3382024	.	+	.	gene_id "XLOC_034960"; transcript_id "TCONS_00044188"; exon_number "4"; gene_name "Xelaev13008032m.g"; oId "CUFF.36656.1"; nearest_ref "PAC:28284377"; class_code "j"; tss_id "TSS40043"; product_name "chromosome segregation 1-like ";
Scaffold14248	Cufflinks	exon	3382394	3382495	.	+	.	gene_id "XLOC_034960"; transcript_id "TCONS_00044188"; exon_number "5"; gene_name "Xelaev13008032m.g"; oId "CUFF.36656.1"; nearest_ref "PAC:28284377"; class_code "j"; tss_id "TSS40043"; product_name "chromosome segregation 1-like ";
Scaffold14248	Cufflinks	exon	3383384	3383529	.	+	.	gene_id "XLOC_034960"; transcript_id "TCONS_00044188"; exon_number "6"; gene_name "Xelaev13008032m.g"; oId "CUFF.36656.1"; nearest_ref "PAC:28284377"; class_code "j"; tss_id "TSS40043"; product_name "chromosome segregation 1-like ";
Scaffold14248	Cufflinks	exon	3384053	3384143	.	+	.	gene_id "XLOC_034960"; transcript_id "TCONS_00044188"; exon_number "7"; gene_name "Xelaev13008032m.g"; oId "CUFF.36656.1"; nearest_ref "PAC:28284377"; class_code "j"; tss_id "TSS40043"; product_name "chromosome segregation 1-like ";
Scaffold14248	Cufflinks	exon	3385773	3385880	.	+	.	gene_id "XLOC_034960"; transcript_id "TCONS_00044188"; exon_number "8"; gene_name "Xelaev13008032m.g"; oId "CUFF.36656.1"; nearest_ref "PAC:28284377"; class_code "j"; tss_id "TSS40043"; product_name "chromosome segregation 1-like ";
Scaffold14248	Cufflinks	exon	3389846	3389938	.	+	.	gene_id "XLOC_034960"; transcript_id "TCONS_00044188"; exon_number "9"; gene_name "Xelaev13008032m.g"; oId "CUFF.36656.1"; nearest_ref "PAC:28284377"; class_code "j"; tss_id "TSS40043"; product_name "chromosome segregation 1-like ";
Scaffold14248	Cufflinks	exon	3390533	3390700	.	+	.	gene_id "XLOC_034960"; transcript_id "TCONS_00044188"; exon_number "10"; gene_name "Xelaev13008032m.g"; oId "CUFF.36656.1"; nearest_ref "PAC:28284377"; class_code "j"; tss_id "TSS40043"; product_name "chromosome segregation 1-like ";
Scaffold14248	Cufflinks	exon	3391391	3391520	.	+	.	gene_id "XLOC_034960"; transcript_id "TCONS_00044188"; exon_number "11"; gene_name "Xelaev13008032m.g"; oId "CUFF.36656.1"; nearest_ref "PAC:28284377"; class_code "j"; tss_id "TSS40043"; product_name "chromosome segregation 1-like ";
Scaffold14248	Cufflinks	exon	3392286	3392351	.	+	.	gene_id "XLOC_034960"; transcript_id "TCONS_00044188"; exon_number "12"; gene_name "Xelaev13008032m.g"; oId "CUFF.36656.1"; nearest_ref "PAC:28284377"; class_code "j"; tss_id "TSS40043"; product_name "chromosome segregation 1-like ";
Scaffold14248	Cufflinks	exon	3392565	3392767	.	+	.	gene_id "XLOC_034960"; transcript_id "TCONS_00044188"; exon_number "13"; gene_name "Xelaev13008032m.g"; oId "CUFF.36656.1"; nearest_ref "PAC:28284377"; class_code "j"; tss_id "TSS40043"; product_name "chromosome segregation 1-like ";
Scaffold14248	Cufflinks	exon	3393879	3393963	.	+	.	gene_id "XLOC_034960"; transcript_id "TCONS_00044188"; exon_number "14"; gene_name "Xelaev13008032m.g"; oId "CUFF.36656.1"; nearest_ref "PAC:28284377"; class_code "j"; tss_id "TSS40043"; product_name "chromosome segregation 1-like ";
Scaffold14248	Cufflinks	exon	3395946	3396007	.	+	.	gene_id "XLOC_034960"; transcript_id "TCONS_00044188"; exon_number "15"; gene_name "Xelaev13008032m.g"; oId "CUFF.36656.1"; nearest_ref "PAC:28284377"; class_code "j"; tss_id "TSS40043"; product_name "chromosome segregation 1-like ";
Scaffold14248	Cufflinks	exon	3397394	3397530	.	+	.	gene_id "XLOC_034960"; transcript_id "TCONS_00044188"; exon_number "16"; gene_name "Xelaev13008032m.g"; oId "CUFF.36656.1"; nearest_ref "PAC:28284377"; class_code "j"; tss_id "TSS40043"; product_name "chromosome segregation 1-like ";
Scaffold14248	Cufflinks	exon	3398540	3398643	.	+	.	gene_id "XLOC_034960"; transcript_id "TCONS_00044188"; exon_number "17"; gene_name "Xelaev13008032m.g"; oId "CUFF.36656.1"; nearest_ref "PAC:28284377"; class_code "j"; tss_id "TSS40043"; product_name "chromosome segregation 1-like ";
Scaffold14248	Cufflinks	exon	3400206	3400303	.	+	.	gene_id "XLOC_034960"; transcript_id "TCONS_00044188"; exon_number "18"; gene_name "Xelaev13008032m.g"; oId "CUFF.36656.1"; nearest_ref "PAC:28284377"; class_code "j"; tss_id "TSS40043"; product_name "chromosome segregation 1-like ";
Scaffold14248	Cufflinks	exon	3401393	3401543	.	+	.	gene_id "XLOC_034960"; transcript_id "TCONS_00044188"; exon_number "19"; gene_name "Xelaev13008032m.g"; oId "CUFF.36656.1"; nearest_ref "PAC:28284377"; class_code "j"; tss_id "TSS40043"; product_name "chromosome segregation 1-like ";
Scaffold14248	Cufflinks	exon	3404838	3405046	.	+	.	gene_id "XLOC_034960"; transcript_id "TCONS_00044188"; exon_number "20"; gene_name "Xelaev13008032m.g"; oId "CUFF.36656.1"; nearest_ref "PAC:28284377"; class_code "j"; tss_id "TSS40043"; product_name "chromosome segregation 1-like ";
Scaffold14248	Cufflinks	exon	3405132	3405229	.	+	.	gene_id "XLOC_034960"; transcript_id "TCONS_00044188"; exon_number "21"; gene_name "Xelaev13008032m.g"; oId "CUFF.36656.1"; nearest_ref "PAC:28284377"; class_code "j"; tss_id "TSS40043"; product_name "chromosome segregation 1-like ";
Scaffold14248	Cufflinks	exon	3407474	3407559	.	+	.	gene_id "XLOC_034960"; transcript_id "TCONS_00044188"; exon_number "22"; gene_name "Xelaev13008032m.g"; oId "CUFF.36656.1"; nearest_ref "PAC:28284377"; class_code "j"; tss_id "TSS40043"; product_name "chromosome segregation 1-like ";
Scaffold14248	Cufflinks	exon	3409119	3409200	.	+	.	gene_id "XLOC_034960"; transcript_id "TCONS_00044188"; exon_number "23"; gene_name "Xelaev13008032m.g"; oId "CUFF.36656.1"; nearest_ref "PAC:28284377"; class_code "j"; tss_id "TSS40043"; product_name "chromosome segregation 1-like ";
Scaffold14248	Cufflinks	exon	3410426	3410572	.	+	.	gene_id "XLOC_034960"; transcript_id "TCONS_00044188"; exon_number "24"; gene_name "Xelaev13008032m.g"; oId "CUFF.36656.1"; nearest_ref "PAC:28284377"; class_code "j"; tss_id "TSS40043"; product_name "chromosome segregation 1-like ";
Scaffold14248	Cufflinks	exon	3411344	3411575	.	+	.	gene_id "XLOC_034960"; transcript_id "TCONS_00044188"; exon_number "25"; gene_name "Xelaev13008032m.g"; oId "CUFF.36656.1"; nearest_ref "PAC:28284377"; class_code "j"; tss_id "TSS40043"; product_name "chromosome segregation 1-like ";
Scaffold14248	Cufflinks	exon	3413267	3414003	.	+	.	gene_id "XLOC_034960"; transcript_id "TCONS_00044188"; exon_number "26"; gene_name "Xelaev13008032m.g"; oId "CUFF.36656.1"; nearest_ref "PAC:28284377"; class_code "j"; tss_id "TSS40043"; product_name "chromosome segregation 1-like ";
Scaffold14248	Cufflinks	exon	3389846	3389938	.	+	.	gene_id "XLOC_034960"; transcript_id "TCONS_00044189"; exon_number "1"; gene_name "Xelaev13008032m.g"; oId "PAC:28284377"; contained_in "TCONS_00044188"; nearest_ref "PAC:28284377"; class_code "="; tss_id "TSS40044"; product_name "chromosome segregation 1-like ";
Scaffold14248	Cufflinks	exon	3390533	3390700	.	+	.	gene_id "XLOC_034960"; transcript_id "TCONS_00044189"; exon_number "2"; gene_name "Xelaev13008032m.g"; oId "PAC:28284377"; contained_in "TCONS_00044188"; nearest_ref "PAC:28284377"; class_code "="; tss_id "TSS40044"; product_name "chromosome segregation 1-like ";
Scaffold14248	Cufflinks	exon	3391391	3391520	.	+	.	gene_id "XLOC_034960"; transcript_id "TCONS_00044189"; exon_number "3"; gene_name "Xelaev13008032m.g"; oId "PAC:28284377"; contained_in "TCONS_00044188"; nearest_ref "PAC:28284377"; class_code "="; tss_id "TSS40044"; product_name "chromosome segregation 1-like ";
Scaffold14248	Cufflinks	exon	3392286	3392351	.	+	.	gene_id "XLOC_034960"; transcript_id "TCONS_00044189"; exon_number "4"; gene_name "Xelaev13008032m.g"; oId "PAC:28284377"; contained_in "TCONS_00044188"; nearest_ref "PAC:28284377"; class_code "="; tss_id "TSS40044"; product_name "chromosome segregation 1-like ";
Scaffold14248	Cufflinks	exon	3392565	3392767	.	+	.	gene_id "XLOC_034960"; transcript_id "TCONS_00044189"; exon_number "5"; gene_name "Xelaev13008032m.g"; oId "PAC:28284377"; contained_in "TCONS_00044188"; nearest_ref "PAC:28284377"; class_code "="; tss_id "TSS40044"; product_name "chromosome segregation 1-like ";
Scaffold14248	Cufflinks	exon	3393879	3393963	.	+	.	gene_id "XLOC_034960"; transcript_id "TCONS_00044189"; exon_number "6"; gene_name "Xelaev13008032m.g"; oId "PAC:28284377"; contained_in "TCONS_00044188"; nearest_ref "PAC:28284377"; class_code "="; tss_id "TSS40044"; product_name "chromosome segregation 1-like ";
Scaffold14248	Cufflinks	exon	3395946	3396007	.	+	.	gene_id "XLOC_034960"; transcript_id "TCONS_00044189"; exon_number "7"; gene_name "Xelaev13008032m.g"; oId "PAC:28284377"; contained_in "TCONS_00044188"; nearest_ref "PAC:28284377"; class_code "="; tss_id "TSS40044"; product_name "chromosome segregation 1-like ";
Scaffold14248	Cufflinks	exon	3397394	3397530	.	+	.	gene_id "XLOC_034960"; transcript_id "TCONS_00044189"; exon_number "8"; gene_name "Xelaev13008032m.g"; oId "PAC:28284377"; contained_in "TCONS_00044188"; nearest_ref "PAC:28284377"; class_code "="; tss_id "TSS40044"; product_name "chromosome segregation 1-like ";
Scaffold14248	Cufflinks	exon	3398540	3398643	.	+	.	gene_id "XLOC_034960"; transcript_id "TCONS_00044189"; exon_number "9"; gene_name "Xelaev13008032m.g"; oId "PAC:28284377"; contained_in "TCONS_00044188"; nearest_ref "PAC:28284377"; class_code "="; tss_id "TSS40044"; product_name "chromosome segregation 1-like ";
Scaffold14248	Cufflinks	exon	3400206	3400303	.	+	.	gene_id "XLOC_034960"; transcript_id "TCONS_00044189"; exon_number "10"; gene_name "Xelaev13008032m.g"; oId "PAC:28284377"; contained_in "TCONS_00044188"; nearest_ref "PAC:28284377"; class_code "="; tss_id "TSS40044"; product_name "chromosome segregation 1-like ";
Scaffold14248	Cufflinks	exon	3401393	3401543	.	+	.	gene_id "XLOC_034960"; transcript_id "TCONS_00044189"; exon_number "11"; gene_name "Xelaev13008032m.g"; oId "PAC:28284377"; contained_in "TCONS_00044188"; nearest_ref "PAC:28284377"; class_code "="; tss_id "TSS40044"; product_name "chromosome segregation 1-like ";
Scaffold14248	Cufflinks	exon	3404838	3405046	.	+	.	gene_id "XLOC_034960"; transcript_id "TCONS_00044189"; exon_number "12"; gene_name "Xelaev13008032m.g"; oId "PAC:28284377"; contained_in "TCONS_00044188"; nearest_ref "PAC:28284377"; class_code "="; tss_id "TSS40044"; product_name "chromosome segregation 1-like ";
Scaffold14248	Cufflinks	exon	3405132	3405229	.	+	.	gene_id "XLOC_034960"; transcript_id "TCONS_00044189"; exon_number "13"; gene_name "Xelaev13008032m.g"; oId "PAC:28284377"; contained_in "TCONS_00044188"; nearest_ref "PAC:28284377"; class_code "="; tss_id "TSS40044"; product_name "chromosome segregation 1-like ";
Scaffold14248	Cufflinks	exon	3407474	3407559	.	+	.	gene_id "XLOC_034960"; transcript_id "TCONS_00044189"; exon_number "14"; gene_name "Xelaev13008032m.g"; oId "PAC:28284377"; contained_in "TCONS_00044188"; nearest_ref "PAC:28284377"; class_code "="; tss_id "TSS40044"; product_name "chromosome segregation 1-like ";
Scaffold14248	Cufflinks	exon	3409119	3409200	.	+	.	gene_id "XLOC_034960"; transcript_id "TCONS_00044189"; exon_number "15"; gene_name "Xelaev13008032m.g"; oId "PAC:28284377"; contained_in "TCONS_00044188"; nearest_ref "PAC:28284377"; class_code "="; tss_id "TSS40044"; product_name "chromosome segregation 1-like ";
Scaffold14248	Cufflinks	exon	3410426	3410572	.	+	.	gene_id "XLOC_034960"; transcript_id "TCONS_00044189"; exon_number "16"; gene_name "Xelaev13008032m.g"; oId "PAC:28284377"; contained_in "TCONS_00044188"; nearest_ref "PAC:28284377"; class_code "="; tss_id "TSS40044"; product_name "chromosome segregation 1-like ";
Scaffold14248	Cufflinks	exon	3411344	3411575	.	+	.	gene_id "XLOC_034960"; transcript_id "TCONS_00044189"; exon_number "17"; gene_name "Xelaev13008032m.g"; oId "PAC:28284377"; contained_in "TCONS_00044188"; nearest_ref "PAC:28284377"; class_code "="; tss_id "TSS40044"; product_name "chromosome segregation 1-like ";
Scaffold14248	Cufflinks	exon	3413267	3413764	.	+	.	gene_id "XLOC_034960"; transcript_id "TCONS_00044189"; exon_number "18"; gene_name "Xelaev13008032m.g"; oId "PAC:28284377"; contained_in "TCONS_00044188"; nearest_ref "PAC:28284377"; class_code "="; tss_id "TSS40044"; product_name "chromosome segregation 1-like ";
Scaffold20355	Cufflinks	exon	2114732	2115498	.	+	.	gene_id "XLOC_075186"; transcript_id "TCONS_00094232"; exon_number "1"; oId "CUFF.77960.1"; class_code "u"; tss_id "TSS85628"; product_name "lysyl oxidase";
Scaffold20355	Cufflinks	exon	2127149	2127257	.	+	.	gene_id "XLOC_075186"; transcript_id "TCONS_00094232"; exon_number "2"; oId "CUFF.77960.1"; class_code "u"; tss_id "TSS85628"; product_name "lysyl oxidase";
Scaffold20355	Cufflinks	exon	2132095	2132232	.	+	.	gene_id "XLOC_075186"; transcript_id "TCONS_00094232"; exon_number "3"; oId "CUFF.77960.1"; class_code "u"; tss_id "TSS85628"; product_name "lysyl oxidase";
Scaffold20355	Cufflinks	exon	2138594	2138750	.	+	.	gene_id "XLOC_075186"; transcript_id "TCONS_00094232"; exon_number "4"; oId "CUFF.77960.1"; class_code "u"; tss_id "TSS85628"; product_name "lysyl oxidase";
Scaffold20355	Cufflinks	exon	2139962	2140057	.	+	.	gene_id "XLOC_075186"; transcript_id "TCONS_00094232"; exon_number "5"; oId "CUFF.77960.1"; class_code "u"; tss_id "TSS85628"; product_name "lysyl oxidase";
Scaffold20355	Cufflinks	exon	2140140	2140255	.	+	.	gene_id "XLOC_075186"; transcript_id "TCONS_00094232"; exon_number "6"; oId "CUFF.77960.1"; class_code "u"; tss_id "TSS85628"; product_name "lysyl oxidase";
Scaffold20355	Cufflinks	exon	2142080	2143634	.	+	.	gene_id "XLOC_075186"; transcript_id "TCONS_00094232"; exon_number "7"; oId "CUFF.77960.1"; class_code "u"; tss_id "TSS85628"; product_name "lysyl oxidase";
Scaffold125981	Cufflinks	exon	1	136	.	-	.	gene_id "XLOC_022609"; transcript_id "TCONS_00028521"; exon_number "1"; oId "CUFF.23462.1"; class_code "u"; tss_id "TSS25890"; product_name "line-1 type transposase domain containing 1-like";
Scaffold57913	Cufflinks	exon	256	465	.	-	.	gene_id "XLOC_194976"; transcript_id "TCONS_00243263"; exon_number "1"; oId "CUFF.201755.1"; class_code "u"; tss_id "TSS221408"; product_name "cd200like-related";
Scaffold119793	Cufflinks	exon	1206652	1207910	.	+	.	gene_id "XLOC_017172"; transcript_id "TCONS_00021644"; exon_number "1"; oId "CUFF.17852.1"; class_code "u"; tss_id "TSS19672"; product_name "uncharacterized gene 1";
Scaffold60355	Cufflinks	exon	760594	760778	.	-	.	gene_id "XLOC_198212"; transcript_id "TCONS_00247475"; exon_number "1"; oId "CUFF.205218.1"; class_code "u"; tss_id "TSS225169"; product_name "oocyte activation in Xenopus";
Scaffold155442	Cufflinks	exon	1	599	.	-	.	gene_id "XLOC_046747"; transcript_id "TCONS_00059189"; exon_number "1"; oId "CUFF.48663.1"; class_code "u"; tss_id "TSS53586"; product_name "uncharacterized gene 2";
